# Supplementary material for: Invasion and Colonization of Pathogenic Fusarium oxysporum R1 in Crocus sativus L. during Corm Rot Disease Progression
Source: J Fungi (Basel). 2022 Nov 25;8(12):1246. doi: 10.3390/jof8121246 (PMC9784501; doi:10.3390/jof8121246)
Supplement: Supplementary file 1 [file jof-08-01246-s001.zip]

Archive with 1 entries (1 files):
- jof-1830924-supplementary.pdf
